# Supplementary material for: Molecular Structure of Phosphoserine Aminotransferase from Saccharomyces cerevisiae
Source: Int J Mol Sci. 2023 Mar 7;24(6):5139. doi: 10.3390/ijms24065139 (PMC10049462; doi:10.3390/ijms24065139)
Supplement: Supplementary file 1 [file ijms-24-05139-s001.zip]

Archive with 1 entries (1 files):
- ijms-2115435-supplementary.pdf
